# Supplementary material for: Green Tea and Pomegranate Extract Administered During Critical Moments of the Production Cycle Improves Blood Antiradical Activity and Alters Cecal Microbial Ecology of Broiler Chickens
Source: Animals (Basel). 2020 Apr 30;10(5):785. doi: 10.3390/ani10050785 (PMC7277556; doi:10.3390/ani10050785)
Supplement: Supplementary file 1 [file animals-10-00785-s001.zip]

Archive with 3 entries (2 files):
- Figures and supporting materials R1/
- Figures and supporting materials R1/Table S1.pdf
- Figures and supporting materials R1/Figure S1.pdf
